# Supplementary material for: Prophylactic and therapeutic neutralizing monoclonal antibody treatment prevents lethal yellow fever infection
Source: JCI Insight. 2025 Jul 15;10(16):e191665. doi: 10.1172/jci.insight.191665 (PMC12416903; doi:10.1172/jci.insight.191665)
Supplement: Supporting data values [file jciinsight-10-191665-s009.xlsx]

## Sheet: Fig 2A
Days Post-YFV	RM 1		RM 2		RM 3		RM 4		RM 5		RM 6		RM 7		RM 8
-10	1	1	1	1	1	1	1	1
0	6.011	5.339	21.73	17.48	19.43	19.37	4.224	4.397	1	1	1	1	1	1	1	1
2	7.74	7.599	24.66	26.96	23.63	22.2	5.45	6.466
3									1	1	1	1	1	1	1	1
4	5.25	4.941	16.74	15.9	19.02	18.62	4.053	3.841	58.98	64.45	58.63	53.73	56.47	52.42	58.69	56.47
5									55.05	57.83	54.58	50.05	51.26	50.86	50.3	54.48
5.5															50.55	49.37
7	2.345	2.764	16.01	17.14	17.48	16.06	2.865	3.275	47.98	50.08	49.52	45.16	48.87	47.58
10	2.444	2.504	11.86	12.57	11.19	12.39	2.033	2.033	54.11	52.85	39.83	39.08	45.86	41.06
14	1	1	10.97	10.31	11.96	12.06	1.412	1.267	42.06	46.59	17.93	20.05	32.28	33.12
21	1	1					1.16	0.9319	33.15	36	10.31	12.26
22			4.963	5.25	7.157	7.389							22.44	20.51

## Sheet: Fig 2B
	Days	Controls	Prophylactic	Therapeutic
RM 1	21		0
RM 2	22		0
RM 3	22		0
RM 4	21		0
RM 5	19			0
RM 6	19			0
RM 7	23			0
RM 8	5.5			1
RM 9	7	1
RM 10	7.5	1
RM 11	7.5	1
RM 12	5.5	1

## Sheet: Fig 2C
Days Post-YFV	RM 1		RM 2		RM 3		RM 4		RM 5		RM 6		RM 7		RM 8		RM 9		RM 10		RM 11		RM 12
0	1000	1000	1000	1000	1000	1000	1000	1000	1000	1000	1000	1000	1000	1000	1000	1000	1000	1000	1000	1000	1000	1000	1000	1000
2	1000	1000	1231.21	1000	1000	1000	1000	1000	1000	1000	1000	1000	11840.5	10330.6	40683.7	49780.8	1000	1000	1000	1000	1000	1000	1000	1000
3	3755.41	1534.22	1000	1000	1000	1000	1878.5	1406.51	9416.34	19543	1000	1000	2207118	2619017	50285.7	33343.9	1668.63	1000	1000	1000	1000	1000	438036	373061
4	1000	1000	1000	1000	1000	1000	1021.65	1189.72	1000	1000	1000	1000	5787.13	8600.52	22278.7	24752.7	1000	1000	1000	1000	1000	1000	1620000000	1570000000
5	1000	1000	1000	1000	1000	1000	1000	1000	1000	1000	1000	1000	17474.3	14864.7	2.52396e+06	2.90273e+06	15900000000	15500000000	1000	1000	100298	85008.9
5.5															681336	717109			12277.2	12512.4	48704341	58173031	6550000000	6370000000
6	1000	1000	1516.92	5033.41	1219.91	1154.2	1078.78	1000	1000	1874.21	1000	1000	2726.56	2786.69			9410000000	11100000000	1.58261e+06	1938647	559000000	551000000
6.5																	37511000000	34001000000	1.84636e+07	18459444	15500000000	14000000000
7	1000	1000	1000	1000	1227.01	1000	1000	1000	1000	1000	1000	1000	1000	1000			57509000000	59600000000	6070702000	5300000000	34255000000	44221000000
7.5																			20954000000	19900000000	17100000000	16672000000
10	1000	1000	1000	1000	1095.42	1148.62	1033.25	1409.91	1000	1000	1000	1000	1000	1000
11
12
14	2505.77	1000	1000	1000	1000	1000	2107.78	1800.6	1000	1000	1000	1000	1308.68	1000
15
19									1000	1000	1000	1000
20
21	1000	1000	1000	1405.39	1000	1352.36	1000	1000
22													3687.52	3472.65
23

## Sheet: Fig 2D
Days post-virus infection	RM 1	RM 2	RM 3	RM 4	RM 5	RM 6	RM 7	RM 8	RM 9	RM 10	RM 11	RM 12
0	23	41	31	46	33	33	36	32	85	27	57	38
2	29	38	39	33	33	35	47	41	74	21	57	36
3	31	42	34	27	38	39	26	51	73	24	53	39
4	26	49	35	40	70	70	65	70	71	27	53	40
4.5							96	107				50
5	41	46	34	30	78	66	107	390	81	30	49	460
5.5							103	486	81	36	55	3318
6	49	45	38	35	72	60	105		96	34	57
6.5									403	36	64
7	50	41	34	37	62	61	79		3336	46	1692
7.5										172	3870
10	52	30	36	25	38	39	45
12					42	32	30
14	44	33	33	27
21	66			26	49	27	22
22		29	34

## Sheet: Fig 3A
	RM 1		RM 2		RM 3		RM 4			RM 5		RM 6		RM 7		RM 8			RM 9		RM 10		RM 11		RM 12
Aorta	100	100	100	100	100	100	100	100	Brain	100	100	100	100	100	100	62488.3	66542.1	Adrenal Gland	32237282	32430328	18104996	17827390	21476862	19081870	72916648	72024608
Brain	100	100	100	100	100	100	100	100	Heart	139.271	100	100	100	306979	168770	949758	836524	Aorta	273609568	368779808	15901863	17167144	212366352	196943792	229098912	239886496
Heart	100	100	100	100	157.768	100	100	100	Kidney	163.899	276.263	100	100	249.741	100	3445.02	2721.74	Axillary LN	11083571	9620843	11707917	11785974	22905820	21587226	20870480	18735762
Kidney	100	100	100	100	100	100	100	100	Liver	651.557	1007.04	100	100	321.254	298.752	47430944	52716216	Brain	11210642	10692795	592205	590129	2.50496e+06	2.83729e+06	1.80372e+06	2.13102e+06
Liver	100	100	100	100	100	100	100	100										Heart	87086520	87316984	6649500	5019683	72739744	68997648	9317049	6.93421e+06
Lung	100	100	100	100	100	100	100	100										Inguinal LN	2.46601e+06	2.37501e+06	1417436	1162238	1385509	2083658	6556400	5283232
Small Intestine	100	100	100	100	100	100	100	100										Kidney	36741580	34221144	1.54248e+06	1.67966e+06	8617763	9437242	13831806	22104450
Spleen	100	100	100	100	100	100	100	100										Liver	602883584	596856000	1370530176	1502841216	1170125056	848441856	1332982656	941620800
Stomach	100	100	100	100	100	100	100	100										Lung	84870800	85756480	7442753	6756669	18953106	19475038	103671872	76168096
																		Skin	39138780	44010116	3543263	2733793	50948464	55961548	113115168	88523368
																		Small Intestine	682441	796585	422653	443272	1.21937e+06	1.41147e+06	9028262	11232958
																		Spleen	42139280	48290812	10818025	10997628	37452136	40759244	76348608	69627864
																		Sternal Bone Marrow	11029	14460.8	17741602	17751676	13160842	20069292	36340924	46081484
																		Stomach	11150408	10273318	417683	325907	1063558	2.70108e+06	3598499	3.35293e+06

## Sheet: Fig 4A
Days Post-YFV Challenge	RM 9	RM 10	RM 11	RM 12
2	97.3	100.1	98.9	100.2
3	98.2	99.7	101.9	99.9
4	98.8	100.6	101	99
4.5				102.1
5	101.6	99.3	100.3	102.5
5.5	101.5	101.1	101.8	103.5
6	102.4	100.3	101.6
6.5	103.2	101.2	103.9
7	98.2	100.9	100.8
7.5		101.4	100.9

## Sheet: Fig 4B
Days Post-YFV Challenge	RM 9	RM 10	RM 11	RM 12
0	0.5	0.4	0.4	0.5
2	0.4	0.6	0.3	0.4
3	0.3	0.4	0.4	0.3
4	0.4	0.4	0.3	0.4
4.5				0.3
5	0.4	0.4	0.5	0.8
5.5	0.5	0.4	0.4	2
6	0.3	0.4	0.4
6.5	0.7	0.4	0.5
7	1.6	0.4	2
7.5		0.4	2.3

## Sheet: Fig 4C
Days Post-YFV Challenge	RM 9	RM 10	RM 11	RM 12
0	2.44	3.47	3.36	2.18
2	2.96	2.75	3.35	2.48
3	3.25	1.92	2.13	2.68
4	2.57	3.39	2.66	2.31
4.5				1.23
5	3.07	3.67	3.32	0.29
5.5	2.81	3.26	3.15	0.02
6	0.97	2.98	1.61
6.5	0.4	3.23	0.53
7	1.04	1.62	0.33
7.5		0.46	0.37

## Sheet: Fig 4D
Days Post-YFV Challenge	RM 9	RM 10	RM 11	RM 12
0	1	0.9	1	1
2	0.9	0.9	0.9	0.9
3	0.9	0.9	0.9	0.9
4	0.9	0.9	0.9	0.9
4.5				1
5	0.9	0.9	0.9	4.1
5.5	1	0.9	0.9	6.6
6	1	0.8	0.9
6.5	2.4	0.9	1
7	8	0.9	4.3
7.5		1.2	4.6

## Sheet: Fig 5A
Module	RM ID	RM 1			RM 2			RM 3			RM 4			RM 7		RM 8		RM 9				RM 10				RM 11				RM 12
	Group	Prophylactic			Prophylactic			Prophylactic			Prophylactic			Therapeutic		Therapeutic		Untreated				Untreated				Untreated				Untreated
	Target	DPI 0	DPI 14	DPI 7	DPI 0	DPI 14	DPI 7	DPI 0	DPI 14	DPI 7	DPI 0	DPI 14	DPI 7	DPI 0	DPI 5	DPI 0	DPI 5	DPI 0	DPI 5	DPI 6	DPI 7	DPI 0	DPI 5	DPI 6	DPI 7	DPI 0	DPI 5	DPI 6	DPI 7	DPI 0	DPI 5	DPI 6
3	AGER	6.2921	6.35835	5.82056	6.62857	7.43415	7.07217	7.02857	6.60802	6.39996	5.65289	3.42607	6.64788	8.72545	8.41975	5.76009	6.6729	8.33814	7.93056	8.11964	10.8356	7.0198	7.59596	5.92086	7.40115	7.37988	6.81098	7.15348	10.0421	7.5952	8.19602	9.87989
4	AGRP	10.9339	11.0866	11.3224	9.21127	9.32407	9.24119	9.9542	10.2324	10.324	9.96822	10.4656	10.8468	11.3728	11.7493	10.9782	11.1332	12.6001	12.4122	12.1251	12.5018	13.4836	12.9016	12.9537	12.638	12.2964	11.5922	12.0964	11.3205	12.4884	12.4998	12.9464
4	ANGPT1	15.5586	14.3985	14.5771	11.698	13.4745	14.4753	12.5287	15.6057	14.5759	14.8228	14.7122	14.584	14.7572	11.7117	15.6365	12.7997	15.916	14.6823	14.7981	16.3125	16.6802	16.151	16.452	14.939	16.3375	15.3517	16.5741	16.2585	16.1521	13.859	16.4388
4	ANGPT2	10.7433	11.2374	10.7528	9.89571	10.122	10.7586	9.84613	10.9882	10.8587	11.5936	11.1799	11.5893	13.401	13.7293	12.8745	14.141	14.3066	15.0802	14.2185	17.2483	14.6153	14.1535	14.1404	14.5068	13.9806	13.4742	13.9529	15.55	13.5776	13.9186	16.2869
1	ANXA1	12.3883	12.2449	12.2841	7.4324	8.46007	8.86584	9.29404	10.903	10.5332	8.82898	8.55359	9.92648	10.6317	10.3083	11.4243	11.6092	10.4433	8.01926	10.5905	10.1424	9.50346	8.655	8.77098	8.79839	9.12616	9.15028	8.74448	9.06771	8.5623	10.9978	8.98298
3	AREG	9.27341	9.08679	9.48949	8.94665	9.37614	9.92866	8.56261	9.71506	9.03138	9.59843	9.80206	9.15103	8.54441	10.3026	9.43386	10.6333	10.0872	13.278	11.3403	15.0939	10.7373	10.445	10.5007	13.855	11.3209	10.0532	10.7839	12.6376	9.20536	10.6479	14.7743
4	BDNF	11.4735	11.3489	10.3287	8.5263	8.99372	10.0979	8.43591	10.0744	8.67504	11.5988	11.5163	11.0945	13.1097	9.82317	14.5241	12.1612	12.5408	13.1327	12.0576	12.3687	14.4756	13.7003	13.6398	11.8107	14.631	13.8174	14.365	14.1091	14.4481	9.62771	13.3766
2	BMP7	12.2461	11.4336	12.3602	13.9018	13.3448	13.2785	13.2619	12.8373	13.1743	12.7655	12.2976	12.3327	13.2925	14.1642	13.8904	12.893	12.9191	12.8445	12.6924	13.2575	12.2185	12.979	12.7484	11.9699	12.8142	12.5061	11.815	12.1181	12.758	14.0944	13.1271
3	BST2	11.976	12.1615	11.9023	11.5774	11.649	11.5316	11.8171	11.7484	11.8599	11.9414	11.9779	11.8265	12.1539	13.4483	12.5856	16.0407	13.7725	15.4173	14.2328	16.5006	14.535	13.0361	12.916	15.1337	13.1957	12.7783	13.0758	17.133	11.8512	12.9303	15.9726
2	C1QA	14.9642	13.6215	14.9333	14.3318	14.4307	14.4018	13.1813	14.172	14.2728	14.3313	13.8199	14.0306	10.1544	10.5367	10.2556	12.2458	11.3273	12.3656	13.0757	12.4055	10.1126	10.0019	10.3562	12.3775	10.9307	10.0919	11.5846	11.6137	8.55507	10.395	11.1355
2	CALCA	0	0	4.98499	0	3.72863	0	0	0	0	0	4.34963	0	0	0	0	0	0	0	5.09941	0	3.61261	3.51117	0	0	0	0	0	0	0	0	3.47059
2	CCL1	0	0	0	4.45661	0	0	0	2.85353	0	0	0	0	1.97479	0	0	0	0	0	0	0	0	0	0	0	0	0	0	0	4.59716	0	0
1	CCL11	6.96837	5.84131	6.70754	6.10526	5.86491	5.41948	5.60835	6.11738	7.12408	6.07049	5.75097	3.49219	11.588	6.5494	10.54	8.87289	10.5187	7.32896	8.2858	10.2897	6.41904	5.97988	7.37701	6.79217	7.63988	6.77368	6.78782	7.94067	7.07783	6.94898	8.87563
4	CCL13	5.48378	9.35512	5.96099	6.58425	7.01792	5.93846	6.85731	7.65571	6.06195	8.79858	8.21947	7.5829	9.63973	7.33672	10.5565	6.78299	9.62858	10.5693	10.3569	10.5845	9.72544	9.97407	9.91566	8.34462	10.7019	10.7646	12.3429	11.9908	8.32005	10.4455	9.89944
4	CCL15	11.9202	10.7599	11.958	10.1097	10.6008	11.1813	9.61145	9.99532	10.7462	11.0374	11.1258	11.7149	8.36562	12.0568	13.1221	15.3289	13.4562	12.4466	13.8894	15.2888	12.9194	12.8962	12.7245	13.2526	14.1699	12.767	13.207	13.9197	11.7117	13.1925	13.5078
2	CCL16	12.1109	10.6569	12.0398	9.4083	11.1469	11.12	10.173	11.8989	12.1484	12.2874	11.0955	12.2639	12.0079	13.0546	13.3328	13.696	9.54291	9.91558	8.21159	5.53946	11.8106	12.1185	11.9496	9.27177	12.0962	11.8909	11.9803	8.05384	13.4131	9.4213	9.57671
1	CCL17	11.3278	4.03163	5.49369	2.1796	1.2425	0	5.39324	4.85675	6.30022	0	3.03616	3.29318	6.92434	0	7.71854	3.62762	9.04477	0	5.25157	4.48506	4.7922	3.74053	4.92364	7.68164	3.48465	1.35129	5.57297	6.4861	0	0	7.17875
3	CCL19	0	0	0	0	0	0	0	0	0	0	0	0	0	6.33029	0	5.15387	0	4.90151	0	9.83495	5.4498	5.08568	0	7.39695	4.69151	0	0	7.9243	0	0	8.78787
3	CCL2	12.8517	12.4016	13.0838	10.3796	12.5238	12.9602	11.2348	13.1882	13.0523	13.1336	12.3949	12.636	11.1012	12.0277	12.2733	14.6486	12.9891	18.8044	15.5794	20.9499	12.6222	11.8642	11.8459	18.7846	12.7294	12.2967	15.1373	21.3471	12.3966	12.918	19.2658
2	CCL20	8.28899	8.08102	9.95991	7.99296	8.91005	0	8.94397	10.0067	8.55529	8.71443	8.84931	0	8.68321	8.52103	7.8853	8.02361	6.96376	5.78413	6.17203	8.52756	9.19863	8.21574	0	10.1746	8.24507	7.22578	7.01506	0	10.0911	7.46565	7.17635
4	CCL21	9.95612	9.94422	9.8078	6.72376	9.5225	9.69814	6.58272	10.0363	9.80444	10.1355	9.58874	9.94994	11.7668	12.2777	11.5124	12.4519	12.6213	11.148	11.8633	14.2068	12.0892	12.0354	12.0363	11.5386	11.9565	11.5229	11.6181	13.1568	11.9683	12.0941	12.6062
4	CCL22	6.47138	7.41013	4.63806	0	5.45882	5.90228	5.77571	8.50811	7.34572	7.1145	0	6.71233	8.76794	8.02423	7.69426	0	9.35864	7.82955	9.83192	10.5533	9.44476	7.61134	7.49635	8.27634	10.6887	9.25539	9.94682	9.16173	8.34531	10.7583	8.08827
4	CCL24	6.42	0	0	0	0	4.40393	6.00923	4.31234	0	4.93025	0	0	8.66965	4.90708	10.096	5.93544	8.32747	4.18062	4.39336	13.2498	12.7505	10.3257	10.6448	6.50931	10.5637	8.29874	8.48647	12.3499	5.98438	6.23289	13.0398
3	CCL25	0	0	0	0	3.59637	0	0	0	4.63497	0	0	0	0	0	0	3.82588	0	0	2.81267	2.94171	0	0	0	0	0	2.86794	0	0	0	0	5.44645
2	CCL26	3.26017	7.24989	6.56231	11.4864	10.349	10.7499	6.00288	7.20314	7.09308	7.34403	0	7.18464	0	3.29613	8.09357	7.23675	12.3807	5.98968	11.3863	12.3123	7.17822	6.96211	6.5129	3.41587	4.24231	7.26469	7.77211	6.78286	7.88998	11.7223	9.61674
3	CCL27	14.1002	13.6543	14.2599	11.2736	12.7368	12.628	11.6724	13.0818	13.2069	13.8008	13.3324	13.2394	12.1816	13.691	12.9531	14.2888	14.4947	13.9082	14.1768	16.0117	14.2572	14.3137	14.1131	13.1673	14.1076	13.7907	13.7008	15.0099	14.148	14.556	15.3946
3	CCL28	0	0	0	0	0	0	0	2.23815	0	0	0	0	0	0	0	0	0	0	0	6.99837	0	2.02911	4.27946	0	0	0	1.64878	3.20889	0	2.69686	4.51796
3	CCL3	6.56603	5.49981	6.13586	6.85116	5.44785	7.21168	6.05927	3.46954	6.35906	5.64392	6.56086	6.87367	4.88041	6.92466	5.46801	6.97401	5.70585	8.29545	7.62197	9.2796	6.34291	6.71345	7.1887	7.28301	7.36957	6.16567	6.42462	9.03527	6.87106	7.85934	8.34403
4	CCL4	4.0778	5.28201	4.89975	2.12175	5.92291	3.25085	6.52201	3.83614	0	0	4.82573	3.90026	7.40739	8.094	8.00021	12.4945	10.8144	11.4575	12.7935	14.379	8.65676	8.18799	7.44637	12.6719	7.35908	7.26873	10.369	14.3682	7.24949	10.4497	12.1103
4	CCL5	12.9946	13.1721	12.6439	9.11556	9.59698	10.7538	12.11	12.193	11.4285	11.3672	9.4678	11.323	14.0112	9.23587	16.1929	11.5062	17.3021	16.4992	15.7932	16.189	17.4188	16.9183	16.7989	15.1866	17.2476	16.4937	17.0741	16.587	17.5173	13.708	16.7333
1	CCL7	8.13104	8.2786	7.76568	6.45596	5.53412	5.01106	7.63313	7.98724	8.09529	5.86616	6.23598	5.96151	9.18877	5.70319	12.0286	9.48211	8.81011	7.197	6.83396	10.483	7.00238	6.8692	7.334	6.14047	7.54818	8.74843	7.16211	8.75648	6.11143	6.63023	9.21487
2	CCL8	6.30964	9.03997	7.35694	7.70275	7.56503	6.75368	5.73825	7.09513	6.62151	7.54754	7.53082	8.74171	7.92506	6.69335	7.07489	7.4516	7.22362	6.82581	4.96863	8.46758	8.26625	6.58092	6.77155	5.36213	7.8552	6.70042	7.90086	6.51631	6.33714	7.21442	7.468
2	CD200	0	0	0	0	0	0	0	0	0	0	0	0	0	0	4.90174	0	0	0	4.65333	0	0	0	0	0	0	4.92959	0	0	0	0	0
1	CD200R1	0	0	0	0	0	0	0	0	0	0	0	0	3.85433	0	0	0	0	6.86378	0	0	0	0	0	0	0	0	0	0	0	0	0
3	CD27	0	0	0	0	0	0	5.20052	0	4.9873	0	0	5.20231	0	0	0	5.53231	0	5.75919	4.0466	7.38758	8.79259	8.07979	8.83272	7.50682	0	0	0	5.46862	0	0	0
4	CD274	9.95788	10.616	10.6821	9.32288	9.36219	9.51007	11.2084	9.71419	9.75501	10.2128	10.5815	10.1017	12.9782	13.7063	14.3235	14.298	14.9009	15.3984	14.8334	16.5962	15.7971	15.1454	15.2125	14.9893	15.3854	14.8138	15.4542	17.102	15.5633	13.1888	16.3701
4	CD276	10.3845	10.4379	10.4115	11.8678	11.1113	11.6024	11.6728	11.628	11.1489	11.1385	11.2833	10.955	13.112	13.5084	12.3664	12.9678	12.5669	14.5925	12.579	14.5745	13.4917	13.63	13.1096	13.3763	12.3635	11.863	12.0372	13.7125	13.0873	12.19	15.178
1	CD3E	8.00596	7.4504	7.03573	6.26009	0	0	8.14753	7.83242	6.57541	4.79537	0	0	8.66533	3.28921	6.66193	0	6.67028	0	0	8.44539	7.85129	8.20145	7.68397	5.87598	6.75468	5.28506	6.77107	7.69498	0	0	5.68554
2	CD4	5.29303	4.65968	5.7071	3.6044	3.03549	4.71242	2.20274	3.29951	5.41877	5.40863	4.37429	2.03305	5.61095	0	5.85706	3.87619	0	0	0	2.98884	5.31128	0	5.21301	4.38388	3.35185	0	4.41449	1.52034	0	5.10196	4.19983
4	CD40	10.5582	15.017	12.4298	12.6115	9.79249	11.5796	14.7518	10.8961	11.1584	11.9551	10.6984	11.9141	18.0143	15.4268	19.3937	14.5141	18.7025	18.3044	18.2741	19.6134	20.0461	19.092	18.8888	17.8433	19.5094	18.6595	19.1313	19.6469	19.3483	16.8421	19.2161
4	CD40LG	5.81949	11.5649	8.25113	8.96381	5.36172	5.39507	12.2364	5.52525	7.61251	7.32	6.29995	6.9623	16.427	13.4603	17.7887	8.74283	17.4626	18.0119	17.5331	17.3471	18.1653	17.575	17.7534	16.7286	16.8403	17.2848	17.9042	17.956	17.7885	15.7762	17.9238
4	CD46	9.04904	9.62147	9.18415	9.42662	8.91653	8.99642	9.09225	9.15003	9.10794	8.7039	8.97229	8.97328	12.2267	9.94901	13.2739	9.90464	14.1043	12.6576	13.25	14.299	15.5828	13.7075	13.7483	12.0469	14.602	13.4745	14.0658	14.3439	13.7885	11.9335	13.2871
1	CD70	5.03988	5.13056	4.65035	4.68565	4.77453	4.88999	5.4029	4.79707	5.22167	4.79056	4.48691	4.458	8.53929	4.97915	6.43028	5.39484	7.15027	5.3128	4.44579	7.52048	5.33564	4.81695	4.51832	4.99035	5.36418	5.4606	5.57427	6.24859	4.63106	5.09751	7.18646
4	CD80	10.9827	11.2682	11.1884	11.0727	11.1752	11.0273	11.7422	11.9783	11.3637	11.665	11.4955	11.492	12.7287	13.3212	13.2371	14.1915	12.678	13.719	13.1873	14.5094	14.0747	13.1512	12.9312	13.6562	12.9565	12.9736	13.1691	14.4113	12.1254	12.4812	14.1627
3	CD83	11.4367	11.0946	11.0181	11.0624	10.695	10.8729	12.287	11.7773	12.0527	11.9082	11.822	11.7664	11.8373	12.2417	12.1722	13.1768	12.5548	13.6709	12.6323	15.2642	12.5374	12.4198	12.4369	12.4148	12.3606	12.2695	12.4728	14.1032	12.3293	12.2355	14.2251
3	CD93	0	0	0	0	0	0	0	0	0	0	0	0	0	0	0	0	0	0	0	4.25823	0	0	0	0	0	0	0	0	0	0	0
2	CEACAM5	2.92082	6.19746	5.86536	6.07836	5.71484	6.47764	8.03847	6.68946	6.61311	7.43279	5.87599	6.26833	4.60137	5.59413	7.12902	7.87253	5.39624	7.13677	4.85707	5.16645	6.98765	0	5.96572	5.10186	4.99524	6.41126	7.97158	7.24262	3.84818	6.8389	5.93216
2	CHI3L1	9.72286	11.2324	11.2259	8.7024	9.91564	9.76539	11.4647	13.3944	13.7087	13.0224	12.6816	14.1315	11.4898	11.0792	16.3805	13.1218	15.7664	10.8391	14.7313	11.3011	15.998	13.1302	12.9459	10.9061	17.6892	15.3332	15.9178	11.1892	14.6628	15.7488	11.0535
1	CLEC4A	8.13804	7.95403	7.69882	8.32487	7.81594	8.20619	8.48638	8.7915	8.73815	7.55374	8.05052	8.01364	11.3503	8.75861	10.5512	8.69824	10.6507	7.76931	9.67151	11.8062	8.07406	8.52303	7.90345	8.68958	8.72659	8.10311	8.70298	10.4209	8.32531	9.49883	10.7056
2	CNTF	10.9236	10.744	10.7109	10.3336	10.3633	10.3714	12.8041	13.3784	13.4392	13.2715	13.2004	12.8504	10.5184	10.5934	11.5052	11.9331	10.36	10.4104	10.1769	10.3548	11.4891	11.4456	11.2493	10.3978	11.6936	11.4787	11.6174	11.4018	10.7907	10.0457	10.9742
2	CRP	16.7069	16.0536	15.8101	16.5697	14.6976	14.3533	16.5694	15.1619	14.1632	15.2155	14.9961	15.1558	15.5254	11.9605	17.5919	12.8654	14.2258	12.5633	12.401	12.2437	15.4238	15.4382	15.8825	12.0762	14.8624	14.5213	14.8385	11.9884	15.7962	12.386	12.7436
3	CSF1	12.6819	12.4449	12.2569	11.6774	11.8418	12.0465	12.1653	12.4005	12.1849	12.598	12.5467	12.4201	12.1688	13.9725	12.7054	14.6712	12.479	15.7749	14.3032	17.4914	13.4841	12.8283	13.1851	14.7744	12.7938	12.3113	13.4589	17.7278	13.1315	12.779	17.6625
4	CSF2	10.1615	9.7092	9.89404	9.90831	10.0106	10.3088	10.8051	10.8206	10.9059	10.2945	10.389	10.4194	11.0297	11.0632	9.3876	10.3387	11.2163	12.424	12.6555	13.8967	12.0815	11.9515	11.8661	13.5877	13.6519	12.5471	12.3912	13.7851	11.2673	11.6349	12.5676
1	CSF2RB	4.40756	5.78648	6.71845	5.60862	5.9641	6.33142	6.01442	6.91536	5.92179	4.9682	5.67669	5.49122	8.93904	6.10692	7.25022	6.36816	7.06673	5.1454	5.46096	7.86141	6.77014	5.94343	6.03668	6.60739	5.63181	6.08236	6.24014	7.31035	5.49132	5.46686	7.72216
4	CSF3	11.0764	11.2212	10.1863	10.4575	8.90561	9.54559	10.0229	9.39778	10.1745	10.6892	9.73561	10.214	13.8935	14.4299	12.5074	14.9754	14.9048	19.0788	15.1114	18.67	16.1712	15.3362	15.5284	17.647	14.9252	14.5325	15.077	19.8812	14.7643	15.7166	19.1357
1	CSF3R	0	3.0612	0	1.93176	0	0	0	3.84652	3.9115	0	1.72142	0	6.25906	2.47832	2.63783	0	5.36394	0	0	6.05785	3.54212	6.02458	5.12134	3.46285	0	0	0	4.37799	5.21998	4.51959	5.74387
2	CST7	0	0	0	4.82033	0	0	0	0	0	0	0	0	0	0	0	0	0	0	0	0	0	0	0	0	0	0	0	0	0	0	0
4	CTF1	6.88031	5.30719	2.88053	6.07788	7.43196	3.75787	6.03233	6.73434	0	6.0909	7.45953	6.22403	6.3876	7.29583	9.1902	8.12792	7.72849	9.03898	8.03382	8.9582	9.03739	7.56064	7.73303	8.18329	7.78542	4.35735	6.46784	7.29426	8.64364	6.24612	10.0441
4	CTLA4	12.6381	12.8741	12.3523	12.0451	11.5423	11.782	13.8354	13.4805	13.2739	13.6575	13.1949	13.3061	15.9477	16.4083	17.0448	17.6058	16.0654	16.7519	15.8257	17.4538	17.529	16.9068	16.8058	16.961	16.6671	16.2569	16.6748	17.0651	16.2242	15.4984	16.8624
2	CTSS	4.42172	0	1.37314	4.28375	1.94862	3.37736	0	0	2.83733	0	0	2.48732	0	0	0	0	3.18823	0	0	4.43783	0	3.62375	0	0	0	0	0	0	1.31493	0	0
1	CX3CL1	8.2223	7.87742	8.3458	0	0	4.71895	8.09416	8.43889	8.71039	4.68343	0	6.03632	9.26833	0	7.06818	4.12916	4.37171	0	5.36551	8.00864	8.54817	7.88705	8.08616	8.146	5.50508	0	6.78022	6.06791	0	3.90525	7.81042
4	CXADR	12.9747	13.1699	13.063	13.0481	13.4869	13.7838	14.5002	14.5459	14.3056	13.4701	13.0808	13.365	13.644	15.5415	13.8471	16.1065	14.404	16.6049	14.7893	16.9477	15.1963	14.8009	14.9986	15.2726	15.2807	14.7329	15.2253	16.1351	15.66	14.3161	16.9076
2	CXCL1	9.20289	9.5178	8.89347	9.1095	9.57857	8.84514	10.2842	9.38347	10.1692	9.42607	9.56776	8.71109	9.02363	10.0836	9.0016	8.79986	9.13927	10.0983	9.32958	9.68248	9.02904	9.44219	9.42848	9.37541	9.42487	9.39371	9.69491	10.1642	9.24928	9.73598	8.39984
3	CXCL10	12.3851	12.3276	12.738	11.1607	12.3061	12.1758	11.6548	13.0276	13.0093	12.8271	12.5777	12.7083	13.2533	15.9438	13.2875	16.6217	13.9984	18.9786	18.723	22.1649	13.2422	13.4353	13.4702	19.1081	13.4176	13.3051	17.8474	22.3338	12.5176	14.3825	21.8645
3	CXCL11	16.6618	14.6746	16.193	7.02147	16.6293	16.7502	9.12194	17.3074	17.662	18.4925	17.6129	18.6318	14.0269	18.8114	14.6486	20.2336	13.9561	22.7748	22.5818	23.563	18.5817	14.1442	14.746	23.1882	13.7823	12.8467	19.8551	23.6458	12.8842	14.7151	23.1471
2	CXCL12	8.02695	7.98152	7.65605	7.91571	8.05415	7.87463	7.98322	8.67716	10.0865	15.3542	14.6249	14.277	8.92213	8.47944	8.34805	8.08672	16.4595	8.22554	16.2291	16.0343	10.8795	12.6678	12.4776	11.4986	11.5095	11.2501	11.4422	11.2698	7.90968	16.4184	8.72023
4	CXCL13	9.46597	9.05334	9.00567	8.97221	8.56388	9.1378	9.07387	9.72973	8.08426	9.07124	7.93213	9.25034	10.7806	11.2867	12.9716	12.5154	12.9393	14.6718	12.7647	17.85	12.8062	11.2901	11.7544	12.7448	12.4484	12.0538	12.2865	15.204	13.1358	12.5061	17.0643
2	CXCL14	12.0163	11.6649	12.0943	11.3439	11.1375	11.1175	11.1735	11.2887	11.5086	12.3246	12.1266	12.0534	11.7042	11.2993	13.9429	14.4541	16.7262	11.1106	16.7386	16.385	11.4811	11.4728	11.3082	11.4124	11.1696	11.1697	11.1803	11.4191	11.1509	16.7277	11.7306
4	CXCL2	5.5985	6.91232	5.90916	6.44004	6.65296	5.88664	6.76889	4.41976	0	5.18719	6.82111	3.93234	6.28196	6.98252	8.42377	7.84444	8.36985	7.13948	6.45249	8.00596	9.34493	8.61409	8.63449	5.76793	8.18642	7.72936	8.4296	8.66583	9.36096	6.08485	8.26244
4	CXCL3	6.67812	9.59439	8.07701	8.69369	6.21798	8.10463	11.9623	4.78344	8.52255	7.3011	5.2267	8.07728	10.8818	7.6794	13.0203	2.61636	12.9545	11.0068	11.6591	12.8061	14.9821	13.565	13.4559	10.6539	13.778	12.3716	13.3796	13.4406	13.1464	8.73895	12
1	CXCL5	0	0	0	0	0	3.67436	0	0	0	0	0	0	5.57352	1.93363	6.51119	0	0	0	1.97057	4.91358	4.37181	3.71858	5.41627	2.84474	0	0	0	4.45463	0	0	5.97549
1	CXCL6	6.02243	5.94059	6.46547	5.78967	6.12751	5.72924	6.68312	6.78624	6.59295	5.82984	6.09985	6.18568	9.93996	6.80272	8.20917	6.98024	8.56368	5.94629	6.64109	10.3437	6.63693	6.31759	5.42462	6.71231	6.45431	6.83897	6.12737	8.5223	6.03415	6.12293	9.38832
2	CXCL8	9.97463	10.9103	10.1918	8.69522	9.37443	9.94619	10.3156	9.51202	9.68779	9.81358	9.96929	9.92763	10.1226	7.207	11.1264	7.45125	11.5129	10.0607	10.9034	11.0073	11.667	11.2177	11.1193	10.0046	11.3883	10.8261	11.2463	11.1836	10.8001	9.32639	10.2006
3	CXCL9	0	0	0	0	0	0	5.1114	0	0	5.0751	0	0	0	0	0	2.47318	0	0	0	6.22628	0	0	0	0	0	0	0	5.51603	2.31829	0	4.15529
4	EGF	10.0075	12.2928	11.047	8.95449	9.19573	10.1632	11.0122	10.2286	11.302	9.99862	10.1192	10.3986	13.4822	10.6116	14.1272	9.15481	14.4576	13.619	13.416	13.9381	15.4193	14.5022	14.6266	13.1727	14.8671	14.0604	14.5871	14.2271	14.5936	12.1432	13.6244
4	EPO	10.7767	11.3956	10.7856	10.2793	9.9868	11.0146	10.7503	11.2963	11.2409	10.8015	10.8621	11.7378	12.9404	14.7284	12.799	15.3006	14.007	14.6865	15.5682	13.9085	12.6874	14.4838	14.3924	15.1085	13.6875	14.7132	15.2349	12.4146	14.4642	15.3642	13.7135
4	FASLG	11.2085	11.7715	11.4585	12.1339	11.3094	11.0615	13.0087	11.2529	11.4741	11.8337	12.153	12.0157	11.9251	12.346	13.2931	11.7779	12.5438	14.0428	12.9194	14.4648	13.4697	12.5276	12.5066	13.2829	12.6432	12.7674	12.5757	13.9383	11.5709	12.5009	14.0524
4	FGF19	6.20414	9.27087	8.07922	6.80082	0	8.0135	7.55662	6.68864	8.9842	6.52726	6.51063	8.02906	10.7579	12.3847	11.2246	12.9781	11.227	14.5388	13.7925	14.8725	13.9078	13.1915	12.4659	14.1182	10.184	11.5524	11.238	14.1517	12.8778	11.9335	14.7454
4	FGF2	11.9634	14.9028	13.299	11.0702	10.7428	12.0484	13.1153	10.8178	11.9293	11.4278	11.4144	11.8505	17.822	14.1489	18.7355	12.9485	18.7363	16.6035	18.122	18.8819	19.9445	17.9906	17.8532	16.5494	18.4408	17.9463	18.3091	18.657	17.6614	16.5356	17.486
4	FGF21	8.48069	8.4436	8.55154	7.93278	5.81362	6.42972	8.01494	7.69134	7.89763	7.01789	5.14669	7.6862	9.45446	8.46796	8.20954	9.84984	11.9547	7.71138	11.672	11.5385	12.3345	9.25045	10.0238	10.3771	7.26287	5.7096	7.54764	8.46331	10.958	9.57367	9.39495
1	FGF23	8.38518	8.91615	8.59316	9.29785	8.81266	8.69863	10.3704	12.6906	10.6454	8.54091	8.42435	8.8016	12.3945	9.05541	14.4067	13.2395	11.1594	10.713	10.1541	11.9815	9.53135	9.29573	9.80453	9.66968	9.91183	9.09593	10.0394	10.9786	12.7253	10.0813	11.4322
4	FLT1	10.8962	11.4179	10.5239	12.1688	9.90008	9.88797	12.7698	10.7429	10.3169	10.8384	9.9258	10.4787	15.4828	15.0222	15.702	15.607	16.4128	19.653	15.6642	21.5612	16.1618	15.644	15.7975	15.3787	16.2257	16.0702	15.8925	18.9445	16.1275	16.125	21.0514
3	FLT3LG	6.84862	7.66196	7.02852	7.15096	7.69131	7.72247	7.3959	7.29119	7.27196	7.55027	7.86584	7.22469	7.14746	8.80721	7.12484	8.56355	7.48527	8.83916	8.78437	9.141	7.44696	7.75649	7.58644	8.24601	7.16614	7.36026	7.69788	8.28918	7.09187	8.3338	8.6879
2	FLT4	0	0	0	0	0	0	0	0	0	0	0	0	0	0	2.50314	0	3.29874	0	0	0	0	0	0	0	0	3.01381	0	0	0	2.51241	0
3	FTH1	14.0439	15.0222	15.0503	14.4714	14.7539	15.1417	13.6426	13.3481	14.0523	13.4353	13.3851	12.8679	14.1403	15.6652	13.4459	16.9931	15.7392	20.684	15.5544	18.371	14.3981	12.5671	13.0157	16.7961	13.6187	13.5795	14.7061	19.1345	15.014	14.7769	19.2494
4	FURIN	6.63039	7.77388	7.00981	5.89161	5.65187	6.71814	7.10529	6.99032	7.21329	6.77686	5.0081	6.85384	9.92508	11.9809	10.4102	14.6879	11.5906	11.0595	14.3777	12.4655	11.2005	11.9425	12.5918	13.0434	11.4634	11.9467	12.1665	14.2999	10.5308	14.1055	12.218
4	GDF15	8.69369	7.54767	7.23872	8.20053	7.0865	7.27968	7.03839	7.4139	8.4523	8.38661	7.02609	8.70011	11.1087	13.1567	12.0077	14.9968	13.8843	15.5376	15.0063	19.827	12.883	13.1893	13.9121	15.8244	13.0871	13.4367	13.5556	18.2717	13.7182	13.5914	18.3125
4	GDF2	8.24499	8.24221	8.32283	9.46526	7.02927	7.9321	8.44536	7.34133	9.4866	9.30656	9.14799	9.04443	12.1899	12.1293	11.2544	11.5097	12.0511	13.1284	11.9635	11.8286	12.3489	11.6564	11.8717	12.9944	11.734	11.5446	11.7675	12.1721	12.1108	11.5521	11.6715
4	GFAP	9.78797	9.69849	9.70551	9.10994	10.053	9.51846	8.94202	10.5966	10.4144	9.5062	9.75618	8.99146	12.6636	13.0936	13.331	13.0295	11.9697	11.5598	11.5121	14.2726	12.7452	12.6105	12.6386	12.4987	11.8496	11.831	11.6758	12.8873	11.6026	12.0262	12.2206
3	GRN	15.451	15.4217	15.4782	15.0309	15.1566	15.1129	14.8315	14.9904	14.9338	15.3598	15.2231	15.2608	14.4355	16.5462	15.1478	16.6384	15.3928	17.4337	16.3807	18.1312	14.9934	15.0761	15.2126	16.6774	15.268	15.2317	15.6853	17.9288	14.9863	15.1864	17.929
3	GZMA	0	0	0	0	0	0	0	0	0	0	0	0	0	0	0	0	0	0	0	0	0	0	0	0	0	0	0	0	0	0	3.06622
1	GZMB	0	3.96154	2.20359	0	0	0	4.10695	0	4.5638	4.65638	3.49299	4.6655	5.35206	5.19882	5.16942	4.19655	6.70746	2.32776	0	4.82505	5.03114	4.274	3.12782	1.51867	1.44806	0	0	0	0	0	4.3623
1	HAVCR1	0	0	0	0	0	0	0	0	0	0	0	0	3.9034	0	5.37614	0	0	0	0	0	0	0	0	0	0	0	0	0	0	0	0
1	HGF	5.64187	0	6.36714	4.91422	0	5.12751	6.01178	6.13556	4.82153	0	2.79664	0	6.9461	4.22931	4.41184	0	5.4922	5.74005	5.2388	8.42691	4.83635	0	5.24904	6.46927	6.251	5.41403	5.66574	6.97086	0	2.73966	7.92095
2	HLA-DRA	15.9489	15.9253	15.5922	15.8387	15.7199	15.8922	15.1715	16.0806	15.6899	16.9068	15.9663	15.9245	15.3327	13.0352	15.5737	13.7028	13.0492	13.8474	12.66	14.3101	16.6335	13.8517	13.3898	13.5775	13.361	12.8579	13.1473	14.1896	13.2878	12.836	14.6229
2	ICAM1	0	0	0	0	0	0	0	0	0	0	3.24572	0	0	0	0	0	0	0	0	0	0	0	0	0	0	0	0	0	0	0	0
4	ICOSLG	0	3.77428	0	0	0	0	4.72333	0	5.02356	3.9492	4.14232	0	7.23901	7.29731	4.10708	6.02996	5.7925	5.51619	6.21991	5.92626	6.76211	7.36134	7.19435	7.95211	8.36888	6.46169	6.8474	7.4167	4.86675	5.60632	6.74774
3	IFNA1; IFNA13	0	5.76474	6.90463	0	0	7.0327	7.80617	7.51822	7.00635	0	0	7.48768	7.69291	16.7434	8.78842	15.5778	9.28563	24.4409	23.2457	28.7527	8.66935	9.47757	11.2176	26.5544	7.66868	7.22198	19.6321	28.4837	7.80297	10.4004	25.6234
3	IFNA2	10.4284	10.4067	10.4003	10.5152	9.67606	10.0931	10.1734	10.2723	10.3947	9.96678	10.5306	9.9647	13.7855	10.5986	11.2558	9.77098	11.1048	16.9396	15.5148	23.3268	10.3461	10.0516	10.7696	19.3811	10.3482	10.3196	12.6817	23.9186	9.84757	9.69906	17.6603
3	IFNB1	9.84699	9.77721	9.52538	7.53821	9.21622	8.06201	9.40279	9.70115	10.2106	8.94635	8.224	9.02129	13.1963	11.0561	9.61793	10.4502	10.8158	19.4113	17.667	22.2724	10.6484	10.8758	10.2702	18.9765	9.05266	8.48575	12.2395	21.4527	8.80612	9.76315	18.9254
1	IFNG	7.67861	7.97879	7.61994	4.84076	4.32375	0	8.00523	8.52628	8.3914	0	4.83728	3.11473	8.60537	5.59736	6.77266	5.43889	6.76768	3.67735	5.97719	8.66164	7.83072	8.16111	7.97038	6.75089	5.46265	5.91688	6.88871	7.02927	0	5.80922	8.47512
1	IFNL1	7.35379	7.53421	7.2712	7.92178	7.0605	7.0838	7.69517	7.80121	6.62138	6.98141	7.01198	7.83806	9.57025	7.59229	8.26352	7.95606	7.66882	6.58247	7.28575	7.84518	7.31311	7.19425	7.53518	7.84879	7.35831	7.25124	7.032	7.27154	7.05638	7.61122	8.08643
3	IFNL2; IFNL3	6.61769	6.09864	6.28861	4.48306	4.73418	4.17615	6.54494	6.47547	6.81197	4.05765	4.95232	4.47623	8.68539	6.84998	6.16249	11.4332	6.97964	15.8441	11.832	16.9101	6.82519	6.12461	6.42717	15.2162	6.03983	5.26877	9.8024	19.3028	4.98964	5.23174	15.3993
3	IFNW1	3.22503	3.57284	2.45771	1.62683	2.59709	2.31627	3.0365	3.33654	4.34497	1.84259	2.17481	2.82275	7.50368	10.3874	4.97804	10.3794	5.93516	17.6669	16.5958	20.9077	3.66966	4.15399	4.96639	19.2277	4.15368	2.32627	12.9439	22.0954	2.19328	4.59018	18.383
4	IKBKG	13.9989	16.9606	15.5744	9.37424	12.8517	14.3394	11.2632	13.1422	14.377	14.6261	14.169	14.5463	14.9795	13.6958	15.6348	11.8432	18.8592	18.6663	18.3777	18.6253	20.6519	19.5559	19.5321	18.3447	20.0836	19.3438	19.8476	19.5347	19.5876	16.7998	19.25
4	IL10	5.01726	4.786	4.96594	3.34621	3.21403	5.26846	5.91176	3.04726	4.02258	4.6425	5.0082	4.65161	6.57043	4.38253	6.16787	5.94063	5.68198	3.96936	5.60096	6.17481	13.3997	13.5465	13.4892	13.0675	8.17861	7.34152	7.57156	8.25954	5.50154	6.29291	6.25295
1	IL10RB	6.08025	6.00908	4.37924	4.03077	0	4.91876	5.5104	6.1481	3.4021	0	4.05784	2.06644	7.24043	5.37505	5.44993	3.00971	0	4.27829	5.8838	6.93789	5.58978	4.61568	5.32126	2.1426	6.80444	0	3.904	0	4.49976	5.42121	5.63982
4	IL11	8.54108	8.8084	9.41168	8.93708	9.80417	8.67969	8.33488	9.51475	8.06066	8.05032	8.88225	8.49447	8.20783	7.05977	11.203	11.5308	11.4879	9.38565	10.7698	10.9493	10.8216	10.9338	10.9402	10.2306	11.6125	11.2445	11.7805	11.0819	8.06954	11.4767	9.18342
4	IL12B	4.47727	5.98818	6.66467	6.70386	0	5.42055	6.83329	5.85588	5.32914	8.21688	8.16372	8.41163	9.92596	10.0671	10.1991	10.3727	9.90631	9.75586	9.5581	10.6587	10.7069	10.1953	10.146	9.7148	11.2349	10.026	10.2489	9.33478	10.6589	9.87143	8.88765
1	IL12p70	7.48021	6.46483	6.7558	6.66382	6.93795	4.28452	7.57912	6.95177	7.49741	5.21107	6.54878	6.05101	11.3732	6.5417	8.48132	6.4804	9.07079	8.41925	7.85902	10.8929	7.62253	7.48177	6.97725	8.04071	6.25973	6.41617	6.40003	9.12351	6.00601	3.2484	9.55367
2	IL12RB1	8.35451	8.52681	7.74378	7.19781	6.57043	7.26059	8.56056	8.03838	8.30512	8.73607	8.22161	8.32255	8.44709	7.98649	8.73094	7.83857	6.75123	5.25956	7.76518	7.8302	8.59649	8.22373	6.57419	7.29266	7.22271	8.1224	8.52459	7.68667	6.78902	8.35185	6.15295
1	IL13	8.26671	7.9596	8.25853	5.76662	6.60739	6.17664	8.16207	8.53367	8.72759	5.96601	5.8538	6.61341	11.9825	7.09233	9.5289	8.5439	9.61019	8.98297	6.84991	10.4704	8.96647	8.94576	8.79864	8.64527	7.22209	6.52502	7.17002	8.37852	7.38035	7.88858	10.0193
1	IL13RA2	8.41718	8.52006	8.71875	7.26417	6.99367	6.923	8.26268	8.86664	9.35595	7.41863	7.17476	7.75819	11.6553	7.85639	8.44563	7.83254	8.45123	7.08329	7.21713	9.1604	8.91577	8.72792	9.31255	8.91186	7.24703	7.90569	8.1738	8.14366	6.5092	7.45413	7.84671
3	IL15	12.9855	14.0851	13.7339	11.9605	12.3454	12.4737	11.8456	12.5676	11.9164	13.4875	13.0831	13.3508	12.5697	13.75	12.1337	13.3023	13.463	16.2156	14.8467	16.8009	14.4079	13.0471	13.0454	15.2436	13.0941	12.7141	14.2259	16.6293	12.6951	13.1471	16.1665
1	IL15RA	4.21057	0	3.39814	5.50298	0	3.91535	7.02068	4.9887	4.58809	0	5.66583	5.24263	6.45658	5.37565	5.39735	5.38453	5.22954	0	3.3674	6.09149	4.06409	5.48194	4.98758	0	4.57699	4.35679	5.82057	6.88169	0	7.1654	4.30948
4	IL16	7.21973	10.97	9.26484	7.59645	6.90107	7.8508	9.54228	8.03527	7.91244	8.30768	7.82064	8.37338	13.5085	10.4549	13.7283	10.9425	11.4277	10.9357	10.9412	13.1585	16.46	11.9677	11.3101	11.1859	11.7866	11.2443	11.4928	13.1536	10.8463	12.3558	12.2086
4	IL17A	7.06227	7.21278	7.00616	7.09078	6.48848	6.68481	7.05503	6.91899	6.98016	7.11865	6.60853	6.68314	7.14576	7.22689	9.24302	10.9005	7.22463	8.4429	6.70914	6.97512	8.40417	8.67333	8.71359	8.14413	7.68649	6.91744	7.02842	7.2686	8.9513	7.34628	8.04725
2	IL17A|IL17F	7.22849	6.90642	6.73105	6.40058	6.70692	6.99514	7.19464	8.20958	7.76108	7.52381	7.14905	6.54627	7.06748	4.44096	8.21522	10.4367	5.03662	8.87847	4.02424	5.57938	8.8902	9.11479	9.04647	8.1159	8.13639	4.83931	4.43473	4.38442	8.75584	5.25015	9.42302
4	IL17B	8.93219	9.57126	8.73233	8.42035	10.06	9.87875	7.84747	9.25279	8.97905	8.60298	9.05002	8.44892	10.7488	12.6028	11.5582	11.3906	11.2032	9.71894	10.4555	12.6249	8.45007	9.99068	10.4395	7.90371	11.0308	10.8374	10.2941	11.2832	10.8299	11.2103	12.1069
4	IL17C	8.17535	8.94993	7.71616	10.5512	8.06389	8.88583	11.7544	9.51491	9.74896	11.1579	9.94395	10.1197	9.97983	12.4266	11.9745	16.1464	10.0468	14.0781	9.53521	11.9782	13.7289	13.5201	12.9798	12.8334	11.2733	10.0748	10.6575	11.2901	12.9783	11.5283	13.772
1	IL17F	6.8756	6.73673	6.92673	6.35277	6.40861	6.6775	6.83836	6.34431	6.9737	6.67493	7.62342	7.50245	9.81591	11.7862	7.96835	8.18945	9.30768	6.84257	8.62737	8.40383	6.89797	6.50196	6.46855	6.33804	6.65259	6.95673	6.21271	6.37164	7.25529	8.87905	7.3692
1	IL17RA	5.32728	6.14257	5.86854	5.9092	5.29862	5.31316	6.18985	5.09737	5.64814	5.76867	6.32818	3.59589	7.65446	5.61448	6.87939	5.42842	5.01772	6.21266	4.73555	6.5457	6.32769	5.30001	5.84177	5.54927	6.81591	4.50979	4.75664	7.23211	3.55403	6.05224	6.35639
4	IL17RB	8.02188	7.6498	8.44109	9.11877	8.26971	8.88656	7.85156	8.4374	8.48979	8.83631	8.49673	8.74118	10.1714	10.2338	9.64538	9.5341	10.3711	11.1195	10.1273	11.1193	11.5523	12.0349	12.2037	11.903	10.5651	10.1168	10.5236	11.096	11.331	10.2163	11.6521
4	IL18	8.39133	11.1119	8.31383	9.37591	9.98524	7.43227	9.65122	8.2652	7.11825	9.83599	8.23743	8.18989	12.3828	11.2878	13.1127	11.8041	13.2153	12.748	13.0854	14.5343	15.5625	13.54	13.2214	12.9642	13.2928	12.8155	13.0544	14.2736	12.8014	12.8214	13.6925
3	IL18BP	10.2612	9.53359	10.4299	7.7077	9.85261	9.50698	8.7754	10.5109	10.5153	10.7191	10.829	10.8566	7.88905	9.53718	6.9319	10.471	8.09593	10.5298	10.4317	10.8019	8.62043	7.97698	8.32649	10.6104	7.72457	7.02658	8.44521	10.7921	8.03221	8.37222	10.767
4	IL18R1	7.39835	8.54847	7.97314	9.68405	8.63487	8.9588	8.11971	8.6946	7.8051	8.53408	8.0482	8.57291	12.4707	12.637	12.5551	12.7402	11.4865	11.9594	11.1856	13.0193	13.6314	12.4952	12.2586	12.0905	12.4704	12.1134	12.1227	13.7043	11.4473	11.6186	12.708
3	IL19	6.23941	6.52329	5.80453	5.19827	8.59977	5.99254	8.77573	5.30045	5.12705	4.15795	5.01033	5.63713	6.48339	6.11616	5.7928	6.76672	5.11313	5.71154	5.59032	9.66118	1.77078	5.71101	3.92023	5.90819	5.35715	4.40457	5.56831	8.0632	5.96869	4.7464	8.80482
2	IL1B	8.45278	8.40446	8.28094	8.51037	8.1489	8.26673	10.564	8.52457	8.48834	8.44505	8.5139	8.41702	8.39127	8.3754	8.25303	8.23439	8.29039	8.26524	8.14714	8.12483	8.33176	8.28263	8.25858	8.25804	8.25074	8.20185	8.33406	8.18135	8.2678	8.17776	8.4363
3	IL1R1	0	0	1.72344	0	0	0	0	0	0	0	0	0	5.26329	1.06084	0	5.04312	0	6.18712	5.97354	8.01748	3.30061	2.17432	3.73929	5.6728	0	3.00952	4.66404	8.14511	1.65716	3.22301	5.63901
4	IL1R2	13.2943	13.0851	13.2557	13.6082	12.9745	13.0446	13.7243	13.1746	13.427	13.7828	13.3142	13.6837	16.3857	17.4265	16.0216	18.4719	17.7752	17.3168	17.4488	17.6903	17.2862	16.9612	16.9682	17.7027	17.4817	17.2662	17.3935	18.1946	17.0925	17.0757	17.2403
4	IL1RL1	6.53633	8.30836	8.40376	6.87341	0	0	6.1571	8.28494	7.77169	7.91269	6.90199	8.88272	9.45128	14.3826	10.9035	16.3803	11.8542	17.1195	14.0275	18.8983	12.0615	11.6701	12.2428	15.6758	12.0227	11.7197	11.9548	18.4879	11.9835	11.8981	17.9143
2	IL1RN	7.03377	6.23133	5.84992	6.49334	5.37403	5.90847	8.52606	7.38161	6.70169	6.47505	7.51397	6.63223	6.09109	6.89441	6.32314	7.1282	6.82913	5.32284	6.90514	7.01356	6.88531	4.0237	6.58233	7.15384	6.21924	6.39937	7.27057	5.3185	6.43926	5.97446	6.59072
1	IL2	6.66653	5.78233	6.56322	5.13611	5.75177	5.2417	6.5116	4.93242	5.3128	5.636	3.47764	5.91591	8.90848	5.94339	7.20916	4.88541	6.54032	5.77197	4.26881	6.25346	5.7514	7.18151	5.55174	6.76622	4.86729	3.57526	5.34298	7.17492	1.8078	0	5.24498
4	IL20	9.45408	9.98426	7.90079	9.2779	7.64557	8.77204	8.96474	9.12961	9.32939	10.9888	10.07	9.83348	10.7647	10.5464	11.1401	14.8089	13.2147	12.7329	12.5499	14.6147	13.3427	13.6664	13.8437	13.323	13.6823	12.6237	12.716	13.5679	12.3942	13.3092	12.8862
1	IL22	6.05744	6.31857	5.89446	6.10753	5.8932	7.38627	8.85069	7.58841	6.36863	5.48028	6.63798	4.30936	11.6025	7.6236	8.83396	5.98813	10.6888	7.32533	6.68022	9.72406	7.65047	7.54022	5.16485	6.22779	7.50498	7.1996	6.96264	8.90311	8.06885	5.1819	8.77131
4	IL23	8.04612	9.10173	8.22541	7.91859	7.19581	8.21621	8.39508	8.57086	7.95456	8.1794	7.81116	8.16148	12.4932	11.6921	11.4418	13.2821	9.89252	10.4811	10.6077	11.9642	10.8278	11.3553	11.2365	10.7058	10.8491	9.53852	10.0441	10.4478	9.4784	10.8046	11.2102
2	IL24	7.90998	6.76982	7.35423	9.46901	11.5867	10.6438	7.26491	6.88013	6.71445	7.04692	6.6787	6.4854	7.67692	6.53243	6.87961	6.42481	7.0716	6.43117	6.80683	7.24839	11.7692	11.5341	11.5414	11.233	6.49528	6.8994	6.78538	6.60918	6.66391	6.86724	7.53872
1	IL27	13.9629	11.566	14.3035	7.60045	5.26136	6.95031	8.19553	8.30632	9.13056	7.74968	7.30901	8.11278	11.5595	6.62931	9.49811	7.15435	9.04341	7.93158	6.67863	11.3918	9.66897	8.83099	8.81272	8.89608	7.02704	6.84565	6.64201	9.62347	5.12966	7.71571	10.0237
3	IL2RA	0	0	0	0	0	0	0	0	0	0	0	0	0	0	0	0	0	5.27032	0	0	0	0	0	0	0	0	0	0	0	0	0
4	IL2RB	6.31346	6.89408	5.57522	7.57602	5.16898	0	7.99353	6.44214	6.62534	8.22658	6.59842	6.92128	8.7676	7.1341	8.02775	8.10454	5.91991	8.1659	7.79019	7.98764	9.14246	7.38565	7.39226	8.439	8.1133	7.64101	7.95342	7.94317	6.87596	7.28494	7.12047
1	IL32	7.60625	7.47072	7.41608	6.89821	7.10492	7.18203	7.33421	7.7249	7.36076	7.23827	6.939	7.16893	8.44833	6.96794	9.49617	9.75162	7.67345	7.0346	7.29037	8.33262	7.36792	7.58132	7.65518	7.3023	7.46476	6.92236	7.7051	7.38642	7.09512	7.14185	8.02022
3	IL33	13.971	14.0012	14.1304	14.1738	13.7837	14.1589	13.8929	14.1391	14.0613	14.2755	13.6866	13.8225	12.7259	12.1467	12.8946	13.4075	12.8288	15.4898	12.8404	15.7416	12.2195	11.6092	11.342	14.1698	11.5004	11.3727	11.7873	16.8998	11.5905	12.2166	14.9781
4	IL34	8.84267	9.64279	8.78481	12.2267	9.09206	9.54872	11.0632	9.04312	8.49075	9.15976	8.97132	8.88212	13.3915	14.4255	13.2742	15.2001	14.8931	15.9449	16.1304	17.0215	13.126	13.0605	12.9654	14.3154	13.1585	12.9074	13.673	16.6635	13.2661	15.0797	16.7118
4	IL36A	9.83848	11.3355	8.27989	9.83431	7.17924	8.1833	10.7193	8.62786	5.35459	11.1229	9.87819	10.0473	13.0472	11.2991	14.9033	14.3829	12.8452	10.9182	12.7868	13.6619	16.7082	14.3955	14.8985	13.9419	16.9987	13.7937	14.7095	14.52	12.7813	12.4671	11.9285
1	IL36B	3.55557	3.94726	3.65915	3.90286	3.78808	4.15742	8.75155	3.51899	3.63892	3.61175	3.67511	3.8453	4.43219	3.37174	3.99131	4.17115	3.93525	3.6833	3.47183	4.69829	3.71078	3.73494	3.77125	3.75705	4.58041	4.20942	4.21586	4.53708	3.97016	3.57495	6.43944
2	IL36G	6.9866	9.53209	6.90302	7.56248	7.93218	7.5426	10.8005	7.56417	7.68969	7.45072	7.74883	7.33178	7.98351	9.72696	8.16031	8.6962	8.42092	7.85536	7.79798	8.00711	7.95537	8.04838	7.88772	9.50852	7.96558	7.95705	7.86679	8.12838	8.24826	8.33265	8.11894
1	IL4	6.98568	8.88777	7.56521	5.88668	6.43115	6.88689	7.31844	6.86835	6.50378	7.27792	7.7911	7.80913	11.1364	8.41878	10.507	8.41899	9.79906	7.07305	9.62293	9.22631	10.2212	9.05842	8.8648	8.92126	8.42302	8.56105	8.63212	8.51919	5.77126	10.3242	7.99853
2	IL4R	0	0	0	0	0	0	0	4.36447	0	0	0	0	0	0	0	0	0	5.02858	5.41215	0	0	0	0	0	0	0	4.55557	0	0	0	0
2	IL5	9.76261	11.4339	10.1035	10.8106	10.9276	10.6528	10.4021	11.0953	10.1421	12.8794	13.3903	15.2359	11.0055	10.7481	14.7296	11.7928	13.1011	9.95025	11.7311	12.877	14.2167	12.3939	12.0809	10.5468	16.1818	14.4672	13.2694	11.9717	10.3657	13.2434	10.0637
1	IL5RA	0	0	0	0	0	0	0	0	0	0	0	0	7.14059	0	6.05216	7.6095	5.1446	0	0	0	7.28939	5.80307	3.04093	0	5.05688	2.97803	3.02247	0	0	0	0
3	IL6	9.18282	8.34051	8.69765	9.14637	9.41055	10.6595	8.76273	7.65616	8.69795	7.71521	8.31274	8.1016	9.65082	13.3332	10.4136	17.4605	12.9743	19.8951	15.8571	23.9782	10.1783	10.2883	10.6785	18.3222	10.5086	12.0718	14.2307	22.8934	12.0111	14.2083	21.4791
4	IL6R	7.4583	5.93502	3.6903	0	0	0	0	4.51913	0	0	0	0	9.682	10.0307	10.5162	10.9367	9.80947	10.8608	10.156	10.5358	10.154	10.666	10.6311	11.7628	10.1141	10.3333	10.7003	10.8419	10.0642	10.3858	10.5888
4	IL6ST	8.57121	9.52804	7.96015	9.2287	7.63839	8.3926	9.78169	8.96006	8.30313	9.41073	8.68451	7.81291	13.0176	13.3228	12.8192	13.0893	13.3553	13.4837	13.3577	13.7869	13.801	13.5014	13.4674	13.5662	13.7395	13.334	13.4881	13.6131	13.198	13.3046	13.5604
2	IL7	16.7892	16.8715	16.0804	11.9619	15.0022	15.6747	15.1485	17.2181	16.9422	16.2277	16.5684	16.5148	16.1332	12.8487	17.7923	13.966	17.0132	14.77	16.5367	17.0378	18.0634	17.3354	17.2511	15.9197	17.4355	16.7917	17.3271	17.1058	14.6275	14.6669	14.7661
4	IL7R	10.1741	10.843	9.72106	10.7022	9.62317	10.229	11.4907	10.8172	10.7097	10.6216	10.11	10.5416	14.0749	14.4674	13.9145	15.1086	14.1293	14.7301	14.1922	14.7453	15.0573	14.6057	14.6289	14.6222	14.365	13.9971	14.216	14.1152	14.2239	14.1981	14.7883
1	IRAK4	2.73242	2.46519	2.59298	0	1.00417	4.45402	2.98592	3.36018	2.67903	2.2497	2.88048	0	7.15007	0.611368	5.4922	1.76116	5.27844	4.66196	4.24991	5.45991	3.85984	1.71203	3.23323	2.33624	4.04849	1.94695	3.01774	4.1674	2.22118	1.33286	5.88102
4	KDR	10.8531	10.8068	10.4756	10.7821	10.4728	10.6609	10.8253	10.9383	10.7141	11.0373	10.9808	11.0952	12.7753	13.1991	12.4796	13.1251	13.1524	13.7314	13.0418	13.6315	13.5768	13.3579	13.3151	13.4219	13.861	13.3534	13.6776	13.5745	13.5133	12.9226	13.9192
4	KITLG	8.07752	8.4112	8.10675	8.25486	8.21032	7.97068	7.99667	8.39003	8.24882	8.33489	8.25175	8.33622	9.17832	9.33754	8.66121	9.30746	9.69639	10.0501	9.61627	11.3442	9.01952	8.99127	9.18686	9.01784	9.57846	9.07353	9.57209	10.86	9.32798	9.20032	9.77447
4	KLRK1	13.9457	13.6053	14.1047	13.4378	13.5099	13.5191	13.3601	13.6596	13.5962	14.0277	14.0425	14.057	14.5576	14.8484	14.5329	14.7806	14.4133	14.5288	14.1515	14.9378	15.0218	14.6361	14.5745	14.5001	14.5633	14.1677	14.4187	14.5931	13.8804	14.1503	14.867
2	KNG1	26.5754	26.5754	26.5754	26.5754	26.5754	26.5754	26.5754	26.5754	26.5754	26.5754	26.5754	26.5754	26.5754	23.1616	26.5754	26.5754	26.5754	26.5754	26.5754	23.1188	26.5754	26.5754	26.5754	26.5754	26.5754	26.5754	26.5754	26.5754	26.5754	22.8698	24.9811
3	LAG3	0	0	0	0	0	0	0	0	0	0	0	0	0	0	0	0	0	0	0	6.56742	0	0	0	0	0	0	0	0	0	0	0
2	LAMP3	7.77543	8.02735	7.3852	7.89006	7.59864	7.78925	7.64003	7.97895	8.27001	7.82793	7.64348	7.8874	7.88452	7.70459	8.03449	7.62463	7.25346	7.6267	7.48153	8.27487	8.18833	7.86059	7.70905	7.40139	7.67795	7.90627	7.66038	7.82917	7.9823	7.32058	8.40882
2	LCN2	11.5802	14.0095	13.2978	8.14478	7.82876	9.23529	10.2466	11.6606	11.7487	10.7958	11.592	11.3425	8.19547	12.2622	10.2321	15.2752	10.554	0	11.0539	14.5198	12.4793	11.4418	11.2252	12.0055	8.66544	9.95491	10.0189	14.2073	0	11.8067	7.40526
4	LGALS9	2.57134	4.50957	1.65753	0	0	2.65583	3.57418	4.31087	0	0	0	3.22087	8.47862	9.59734	8.25404	11.8416	9.7108	9.71313	10.7765	14.6913	12.4921	8.83268	8.45212	10.3548	8.60479	8.11453	8.60167	13.083	8.17132	9.93711	11.4878
3	LIF	9.75034	10.5338	10.0113	8.95225	9.43751	11.0275	8.53389	9.56477	9.20574	9.37166	10.4856	9.41502	9.85379	11.4318	9.39895	11.6444	10.5168	15.331	12.6781	19.3335	10.4215	9.88584	10.1589	14.9083	9.89502	9.75972	11.1966	18.8919	9.32378	12.0448	17.8313
2	LILRB2	0	0	0	0	4.64222	0	0	0	4.99606	0	0	0	0	0	6.34815	0	0	0	5.41485	0	0	0	0	0	0	6.05174	4.55823	0	0	0	0
3	LTA	8.3818	8.14186	8.1533	7.69951	7.76275	7.59582	8.49158	8.55862	8.56128	8.05313	8.17455	8.0492	8.61245	7.9064	8.20283	7.79848	8.29561	9.07968	8.34362	9.34852	8.41436	8.49991	8.28759	9.11716	8.02275	7.63769	8.47211	9.18211	7.48742	7.58439	9.38336
1	LTA|LTB	8.34838	8.0502	8.24108	7.50106	6.86135	6.67158	7.96378	8.61951	8.27106	7.09666	7.49542	6.96344	8.92664	6.90274	7.87007	7.81584	7.74396	7.69014	6.46025	9.12359	8.31705	8.65638	8.51289	8.10364	8.02037	6.95918	7.81832	7.36494	7.30954	7.23095	8.46233
4	MERTK	11.665	11.3918	11.4383	11.4607	11.4879	11.3384	11.649	11.4376	11.3718	11.708	11.8838	12.0528	12.9225	13.9138	12.6792	14.2004	14.2494	14.6565	14.0407	15.5057	14.1044	13.8259	13.8111	14.7499	14.2	13.9811	14.0382	15.3248	13.4814	13.9196	15.155
2	MICA	10.3357	10.2775	9.92839	10.2045	9.92842	9.65841	10.0268	9.89414	10.7263	10.24	10.0283	10.0965	9.96275	10.1854	10.2247	10.2532	9.74007	9.85849	10.3511	10.3389	9.69252	9.87254	9.81906	10.24	9.54041	9.63157	10.0734	9.96964	9.58536	10.2948	10.458
4	MICB	8.0826	8.73766	8.42579	7.62558	7.57005	7.51631	7.46406	7.67857	7.60141	7.83712	7.78024	8.12357	10.0045	9.44592	9.27941	8.81096	13.1491	12.256	13.0457	14.8503	12.313	12.4171	12.2244	11.3735	12.229	11.5414	11.9251	13.1488	13.0742	11.6963	13.6
4	MIF	10.5056	15.3712	12.3728	10.993	10.4604	10.4189	13.5604	10.3669	10.6392	10.4116	9.69613	10.0411	16.8416	13.1494	18.0231	14.1017	18.3366	18.1872	17.0337	22.815	20.649	18.7369	18.6868	17.6536	18.7549	17.7598	18.277	22.26	19.0458	16.3252	21.5765
3	MMP1	6.26494	7.07412	4.13271	5.7074	6.84593	4.32154	3.74509	6.48932	7.70594	5.67958	6.64879	6.02009	7.54957	5.32265	5.68715	6.48141	6.63624	4.49277	6.14997	8.28353	6.52158	5.6863	5.59527	6.43562	5.60196	6.50923	6.31719	8.06623	5.64409	3.99784	8.69495
3	MMP12	8.17731	10.0843	10.0246	8.61258	9.6443	8.94183	10.2096	9.71309	9.1193	10.6272	9.77262	9.74712	9.65127	10.1371	8.07551	10.0584	9.34629	9.84453	9.36064	10.0468	9.3312	9.78681	8.71365	9.71767	9.05234	10.5569	9.71081	9.98432	9.36675	8.82155	9.62998
3	MMP3	0	0	0	0	0	0	0	0	0	0	0	0	0	0	0	0	0	0	0	0	0	0	0	0	0	0	0	0	0	0	4.46208
1	MMP8	0	5.91223	6.99953	0	6.26879	0	5.08605	6.64253	3.38362	4.51485	2.031	4.8725	8.2357	0	5.17362	0	4.69578	0	0	6.01067	3.93611	5.99849	5.91641	5.86415	6.46554	2.11246	5.14706	5.28495	0	0	6.86562
3	MMP9	0	0	0	0	1.58148	0	0	0	0	0	0	0	1.95631	2.8626	0	0	4.72485	0	0	3.40637	2.55334	0	0	3.34629	0	0	0	5.40525	0	0	0
2	MPO	6.3952	6.92643	4.53006	6.86503	5.82405	5.54495	5.43569	6.39986	4.94965	5.29169	6.50983	2.39757	6.24227	5.10309	6.13135	5.59168	5.12252	4.18975	5.06107	5.86953	5.88964	7.08685	5.73316	5.80421	5.43883	4.41379	6.63226	5.85166	2.84881	5.7822	5.79484
2	MUC16	13.3439	13.1371	13.1726	12.3533	12.4751	12.1337	12.8629	14.1349	13.2334	15.1251	15.8207	16.6634	11.5416	11.7768	12.167	12.6732	14.8643	12.4413	14.6552	14.6792	15.1286	16.3111	16.5417	16.4906	13.6846	13.8123	14.1351	13.7674	12.2977	14.6638	12.2256
4	NAMPT	12.1446	15.6929	13.6606	14.8245	12.8155	13.6716	12.5261	10.957	10.8045	13.732	9.19396	11.3883	15.6799	14.8709	17.4016	17.7833	17.4364	21.0963	17.1045	25.1958	19.7055	17.2676	17.1049	18.5744	17.8936	17.5999	17.6689	25.5265	17.1117	17.1162	25.5194
1	NCR1	0	0	6.5509	0	0	0	0	0	0	0	0	0	6.40044	0	0	0	0	0	0	0	0	0	0	0	0	0	0	0	0	0	0
4	NGF	8.81168	9.29593	8.37484	9.45218	8.93217	9.01983	9.36003	8.78826	9.06891	8.67674	8.56069	8.4555	10.9601	11.3739	10.2656	12.3405	12.082	11.9219	12.2592	12.461	10.9195	11.0262	11.6983	11.5959	11.0284	11.0923	11.4313	11.7044	12.4643	11.9777	12.2369
2	NTF3	10.0554	10.1076	9.999	10.1063	9.91649	10.0842	9.83409	10.0613	10.0177	10.0162	10.1668	9.94538	10.009	9.96681	10.0531	9.99302	9.82441	9.95424	10.0719	9.87417	10.4503	10.4701	10.3649	10.3982	9.99913	10.172	9.92809	9.99001	9.91298	9.96748	9.79102
4	OSM	7.91065	8.48847	8.51055	7.53291	8.92884	7.66484	7.20853	7.75256	6.99047	8.37515	9.07794	8.8464	8.55756	8.31185	8.08972	9.87253	7.74908	9.23835	8.83421	7.34547	9.19238	8.94956	8.45663	8.82785	8.33454	9.29811	8.76496	8.65695	9.15005	8.93867	9.3536
4	OSMR	6.70644	9.19882	6.21452	7.24409	5.54245	6.29743	8.87725	8.08112	4.50982	8.22088	7.42628	6.84906	10.6875	12.3224	11.2759	13.5338	12.3177	13.1543	12.9405	15.0591	12.4603	12.084	12.3929	13.0759	12.0704	12.1453	12.2676	14.1032	12.03	12.5225	14.4527
4	PDCD1	11.2519	11.3976	11.6898	12.083	11.216	11.6617	12.98	12.7747	12.3771	12.0721	12.0514	11.7355	13.3278	14.262	14.0986	14.5372	13.1825	13.6773	13.325	14.7837	14.6326	13.5789	13.4545	13.8221	13.545	13.5956	13.458	14.7773	12.8381	13.2593	14.3663
3	PDGFA	9.98048	9.89129	10.5302	9.97547	10.0117	10.1175	10.1813	10.2186	10.2714	10.3616	10.162	10.4417	10.309	10.3263	10.712	10.3915	9.93948	11.007	10.25	11.8056	10.3167	10.1845	10.5458	10.5126	10.1173	10.1761	10.1452	11.0268	10.0527	10.2848	11.2325
4	PDGFB	11.4239	12.5617	11.5598	9.4097	9.75275	10.5996	11.4948	11.1273	11.4777	11.3564	11.8394	11.5485	14.7637	10.6911	15.4109	11.3798	15.286	14.2312	14.4921	15.0312	17.3382	14.9898	15.0533	14.9282	14.8248	14.7479	15.0341	14.7449	14.3911	13.8252	14.1011
2	PGF	13.0127	13.0957	13.2491	12.6246	13.1757	13.4274	12.2775	13.007	13.368	13.6541	13.2342	13.2869	12.8476	13.1263	12.5887	12.8181	12.6217	12.2208	13.0824	12.2838	13.2018	13.5763	14.0072	13.3522	12.7072	12.7667	12.7761	13.3405	12.3002	12.8902	12.2827
3	PTX3	14.4708	16.4398	16.5864	12.3969	9.71072	11.799	13.2277	12.8193	12.1878	12.5282	12.908	12.9412	13.2616	15.7053	14.7845	18.7749	12.0932	14.2653	14.0805	14.7321	14.6012	12.0994	12.5507	15.007	11.0109	12.3686	12.8338	15.1727	11.0383	13.8032	14.1788
1	S100A12	6.55722	5.47678	5.96651	0	0	0	6.20356	5.84931	5.98711	0	0	3.30935	9.37688	3.27929	6.33265	5.33763	5.58784	3.87962	0	8.0091	6.81443	5.58363	5.99412	6.63897	0	5.99627	0	6.81116	4.74984	2.71607	7.46794
2	S100A9	13.4485	13.7682	13.2258	11.7517	13.4568	12.8955	11.9632	14.2387	13.9005	14.0086	14.0187	13.945	12.3974	13.3114	13.3341	13.8277	13.645	14.2352	13.0843	13.1137	13.7031	13.9848	14.215	14.5832	12.8331	13.3038	13.3932	13.1391	14.2282	13.1596	13.5311
3	SCG2	12.7887	12.5893	13.1629	12.54	13.0015	13.3658	13.0258	13.2021	12.5609	12.4388	12.8341	12.3088	11.7112	13.0616	13.072	14.7841	14.7343	13.9294	14.5572	17.4171	11.8502	12.9429	13.2913	11.2407	14.4008	13.6546	14.6403	15.0452	15.5273	14.4217	16.3108
3	SDC1	0	4.1877	3.92607	0	0	1.92426	2.06895	4.06089	1.90475	5.18673	0	3.87909	0	0	3.72756	7.39117	5.79041	12.995	1.9161	10.5442	4.05336	0	4.26978	9.38358	0	0	4.24986	10.7685	4.08265	0	11.4898
2	SELE	5.51919	7.13939	6.62596	7.06097	7.05385	0	3.34588	5.93098	5.59204	3.14016	5.78345	7.30703	7.00093	5.55841	7.14489	0	0	0	5.82534	8.39392	7.341	7.91529	5.48292	6.89474	7.29641	5.09927	6.29575	5.28649	8.79151	5.7179	6.72096
4	SELP	3.92682	5.76034	2.03442	0	0	0	5.53282	4.57339	0	0	0	0	8.56741	5.0505	10.8819	3.44937	10.8251	8.79073	8.93055	10.0961	11.3043	10.2642	10.1934	8.3981	10.9882	10.0503	9.83222	10.3221	10.7498	6.71052	9.86535
3	SIRPA	5.68121	6.97351	6.59903	5.03777	4.95095	6.21395	6.58098	6.64602	6.95395	6.3863	7.01245	6.29506	7.08628	7.68699	7.21672	9.12786	8.22027	7.62534	7.54304	10.7077	7.55583	7.65974	7.47188	7.23731	7.25763	6.91847	7.65746	9.75219	6.28426	7.47789	9.1715
4	SLAMF1	10.7179	10.0938	10.7784	9.61738	9.9477	9.97852	10.4772	10.4293	10.6285	10.8255	10.6785	10.9143	11.3709	11.9185	11.6508	12.4332	11.7567	12.063	11.9524	12.9252	12.9136	11.2926	11.4496	11.7165	11.2455	11.0967	11.1922	12.0903	11.2485	11.9693	12.5577
2	SPP1	4.78181	6.09059	5.26871	4.6143	6.34907	3.92746	4.35767	0	4.85361	0	4.12388	4.54325	7.98052	4.51124	0	6.03999	0	0	2.73175	7.60735	6.63498	5.05875	0	4.45398	3.21827	4.78387	4.27297	4.80562	6.69622	2.63932	6.2306
4	TAFA5	0	6.28654	4.72331	7.06483	6.98521	0	5.86284	7.87653	6.95181	7.86193	6.60587	8.52809	10.1558	10.4051	10.6472	11.1211	12.2718	11.9123	12.2227	13.5008	10.0528	9.84396	9.52653	9.30378	11.9107	10.8885	11.582	11.8565	13.729	11.1972	13.4843
1	TEK	0	3.87118	0	0	0	3.21691	4.01598	2.03734	0	0	0	0	3.82277	0	0	5.34433	0	0	0	5.23	0	0	0	0	0	0	0	0	0	0	0
1	TGFB1	14.1109	15.7678	14.7233	15.5096	13.3308	13.6865	16.6212	14.0543	14.2687	13.9092	13.8368	13.9484	14.461	13.1091	16.7787	13.2027	16.0841	14.6099	14.5271	16.1424	15.9861	14.99	15.0366	14.4019	15.3861	14.7163	15.1806	15.4157	14.9994	13.8027	15.2129
1	TGFB3	12.7193	12.4031	12.8814	11.5722	10.8057	11.4475	13.501	13.4074	13.306	11.5626	11.3219	11.59	15.8676	12.2052	13.3124	12.3613	13.6654	14.4398	13.2913	15.2123	12.9596	13.036	12.8116	13.6888	12.0207	12.125	12.685	15.0385	11.2706	12.6486	15.1094
4	THBS2	9.6349	10.0901	9.49909	9.30137	8.64268	9.75708	9.41289	9.76428	9.9987	9.67434	9.59205	10.0325	13.3076	14.5276	12.9301	13.5953	13.6648	14.1898	14.0443	14.5991	13.2832	13.2226	13.0598	13.8725	13.3957	12.7502	13.3909	14.1517	13.3851	13.5073	14.4575
4	THPO	13.7015	13.7787	13.3355	11.8947	12.3836	13.2314	13.1377	13.3816	13.3005	12.9929	12.9893	13.2906	13.384	12.9253	14.6179	14.0556	14.3777	13.9202	14.3718	13.8287	15.1799	14.7893	14.8326	13.6199	14.9573	14.1893	14.7525	13.863	14.7935	13.3238	13.4518
4	TIMP1	11.1064	10.3087	10.175	6.85526	9.71679	10.244	9.65244	11.2419	10.996	11.2329	9.60594	10.2254	12.8532	12.7626	13.3484	14.6	13.7489	14.6488	13.7654	17.3343	14.3724	13.8259	13.6871	13.177	13.0311	12.6927	13.4406	16.0531	13.924	12.0259	17.0088
2	TIMP2	11.7782	12.0166	11.9767	13.3938	11.9304	12.0021	12.3462	11.6145	11.7321	12.2464	11.6323	11.714	10.5787	10.281	10.4954	10.2219	10.8417	10.3754	10.1339	11.792	10.3019	10.3745	9.95757	9.66157	10.431	9.98568	10.1163	10.942	10.3834	10.1932	11.0204
3	TLR3	0	0	0	0	0	0	0	0	0	0	0	0	5.85226	0	0	0	0	0	0	6.28319	0	0	0	5.12454	4.06173	0	0	5.5108	0	0	5.62857
2	TNF	6.57377	6.37424	4.80885	5.99568	5.63253	5.25719	0	6.50127	6.40221	5.98263	5.55872	6.10571	8.13991	6.17812	7.30689	6.24926	0	6.77447	6.22726	7.55758	5.19523	6.93083	7.30063	5.96611	6.09517	7.4729	6.91982	6.48084	3.47447	6.11933	7.67001
4	TNFRSF11A	10.5331	10.3236	10.8442	9.6158	10.0815	10.2268	9.58301	10.207	11.1444	10.3012	10.4933	10.6754	11.2248	12.4921	11.3291	12.7592	12.8616	12.523	12.8034	14.7548	12.5978	12.8741	12.6085	12.8937	12.4548	12.737	13.2395	14.0886	11.9918	12.9338	12.8607
4	TNFRSF11B	6.41349	7.77859	7.12383	7.576	6.28442	7.87835	7.34042	7.655	6.97482	6.94717	5.90723	7.37743	11.4862	13.4075	11.5418	14.171	12.1871	18.0956	13.6206	18.8519	12.3779	12.0522	11.8694	15.413	12.586	11.7162	11.6231	18.253	12.4727	12.3703	19.4395
4	TNFRSF13B	12.2885	11.2064	12.1202	10.563	10.5434	11.1921	11.0764	11.295	11.3647	11.0625	10.7543	11.4414	11.776	11.7367	13.2115	12.9535	12.8656	12.5647	12.6595	13.8278	13.3806	13.4306	13.1803	12.643	13.4088	13.2989	13.6586	13.7176	12.6246	12.9193	12.6776
4	TNFRSF13C	12.0432	11.9122	12.1441	11.6806	11.5608	11.8253	12.5604	12.2231	12.7235	12.4727	12.3689	12.5081	12.8437	13.2983	13.5846	14.5579	13.6774	13.7485	13.6529	16.9487	14.8199	13.3942	13.3084	13.3983	13.2534	13.1032	13.3723	14.5958	13.5035	13.3443	14.9782
3	TNFRSF14	0	3.07627	0	6.43403	0	0	0	0	0	0	0	6.02083	0	0	0	5.99685	0	5.39235	3.03288	8.67022	4.1013	5.92777	0	8.02079	4.86809	6.25011	6.43608	5.7143	0	5.5734	0
2	TNFRSF17	0	0	0	0	0	0	0	0	0	0	0	0	0	0	0	0	0	0	0	0	0	0	0	4.10299	0	0	0	0	0	0	0
1	TNFRSF18	8.97661	8.74677	8.34872	8.13703	7.95829	7.98787	9.13373	9.27474	9.01799	8.9654	8.1284	8.25684	12.6206	8.33207	10.7671	8.88818	9.85321	8.49129	9.02508	10.6229	8.76918	8.38728	8.32157	8.64832	8.45575	8.37886	7.90691	9.34684	8.58216	8.52394	10.1929
4	TNFRSF1A	11.5872	11.3408	11.9773	10.7544	10.9145	11.581	11.7142	11.3989	11.9014	11.7047	11.9568	11.9198	12.5577	13.442	12.5504	13.8427	13.0198	14.094	14.0604	16.0232	13.2396	13.1364	13.1134	14.782	13.0953	12.8448	13.6737	15.1754	12.7914	13.2048	14.7089
4	TNFRSF1B	0	8.02056	5.88675	8.15407	0	5.86423	7.7173	6.02828	5.5225	6.49645	0	6.96094	10.4274	12.3874	11.133	14.2419	11.0721	13.2266	12.5205	15.1425	11.3277	11.9536	11.6085	14.1039	11.6445	11.2293	12.1174	15.1494	10.3279	11.5214	14.4261
4	TNFRSF21	8.83506	8.261	8.62793	7.45516	7.31912	8.03983	8.84106	8.64984	8.72301	7.90516	7.93206	8.12617	11.3474	9.3817	8.59765	11.0477	12.7474	10.426	12.3991	13.0178	9.54864	9.55168	8.89572	10.6137	9.31206	8.9172	9.52376	12.1323	8.36719	12.5099	11.5095
2	TNFRSF4	0	4.37778	0	5.94639	0	3.79159	0	0	0	0	7.09969	0	0	0	4.46644	0	5.10028	6.05494	0	0	0	0	0	0	0	0	0	0	0	6.04437	0
4	TNFRSF8	13.5052	13.2021	13.5527	12.0814	12.5132	13.0104	13.3717	13.6871	13.882	13.6522	13.7419	13.7559	14.0114	14.0611	14.9956	15.4098	14.1443	14.4202	14.3519	14.882	14.8534	14.9467	14.8596	14.7827	15.1998	14.999	15.1635	14.9799	14.0279	14.2779	14.8752
4	TNFRSF9	9.10558	9.30028	9.2774	9.24278	9.14038	9.14642	9.46523	9.21505	9.29555	9.33054	9.26387	9.4209	10.4379	10.6295	10.6177	10.9676	10.3903	10.4736	9.9908	11.1967	10.3677	10.1823	10.3088	10.1365	10.5088	10.2003	10.2346	10.3263	10.1812	10.065	10.481
3	TNFSF10	12.2125	12.6178	12.1808	11.1959	11.5875	12.0938	11.3482	12.2954	12.061	11.874	12.1012	12.1215	11.6434	11.6117	11.9507	11.0952	12.5847	11.9763	11.8856	13.1826	12.6791	11.973	12.1084	12.082	11.4848	11.6082	13.4776	12.4763	10.7392	12.1521	12.4127
2	TNFSF11	14.6598	14.6648	14.5444	13.291	14.64	14.5488	13.1009	14.6971	15.0233	14.7408	14.537	14.2989	14.2187	13.1181	14.2757	12.2166	14.718	9.85477	13.1525	10.8742	14.1484	14.1752	14.1039	10.0589	13.5762	13.7249	14.7204	9.65596	13.2229	13.9417	10.1525
1	TNFSF12	10.7282	12.5457	11.7727	12.8757	11.8076	11.3628	12.8584	11.166	11.0992	11.2371	11.7573	11.2629	13.3427	12.2579	13.0779	11.8198	12.4545	12.7069	11.6172	13.8502	13.5084	12.0553	12.0791	11.5471	12.437	12.1255	12.1	11.9869	12.53	12.4656	12.9821
4	TNFSF13	2.52107	3.77379	0.797328	4.64415	1.21847	2.42157	3.65808	3.48422	0	0	0	3.14377	4.2648	4.40537	4.20941	6.27534	4.6166	7.98605	5.06313	9.37598	4.70778	5.40235	5.47761	5.72535	5.65855	2.25325	4.86286	7.51999	3.10331	6.13907	8.42876
1	TNFSF14	2.52481	5.36276	2.9834	0	0	3.24786	0	4.63533	0	4.13499	0	0	6.23045	3.43	5.68002	0	5.34546	0	3.47526	3.08469	5.65359	2.17461	4.14433	4.488	0	3.2955	0	4.25844	0	3.1405	4.30326
4	TNFSF15	8.60145	9.32419	9.12156	8.94102	8.78392	8.66666	8.60408	7.97855	8.74425	9.26079	9.07147	9.29331	10.423	11.7028	9.33265	11.1074	11.4707	13.1513	12.9614	13.9739	11.032	10.8203	11.0888	12.8468	11.0316	10.8214	10.9888	14.2021	10.0442	11.051	13.2568
4	TNFSF18	7.86336	8.61559	8.35682	9.21311	8.39478	8.37422	9.59925	8.71184	8.68262	8.20232	7.93653	8.05061	11.6778	14.5838	11.0344	13.891	12.2915	16.4893	15.911	18.2333	11.6322	11.6177	11.6519	16.0986	11.8707	11.5151	14.7011	17.7775	11.7475	12.11	17.4017
4	TNFSF4	9.12432	9.64829	8.91266	8.85461	8.23279	8.60806	9.14515	9.16409	8.99761	8.85932	8.6302	8.74933	12.714	12.4789	12.6323	12.4411	12.5507	11.8115	12.3272	12.5267	12.6355	12.812	12.5894	12.3056	13.0964	12.6489	12.8442	12.647	11.9515	12.444	11.7953
4	TNFSF8	10.0199	11.0472	10.0197	10.7345	10.9938	11.0962	10.6512	10.8108	10.5169	11.099	11.0098	10.8424	12.0631	12.8718	12.7075	13.4304	12.8702	13.8961	12.8078	15.0601	13.6555	13.0574	12.9229	13.6224	13.3067	13.0015	13.2847	14.8035	12.0024	12.7651	15.2201
4	TNFSF9	9.56085	9.86368	9.47138	10.7818	9.95297	10.1819	10.0412	9.74777	9.39415	9.5264	9.27138	9.23367	13.4612	13.8802	12.5766	12.7162	12.8641	13.602	12.9627	12.9088	14.2742	14.3689	14.1804	14.2371	13.0119	12.7271	12.9182	13.3988	12.4906	13.1173	12.4253
2	TREM1	0	0	0	0	0	0	0	0	0	0	0	0	0	0	0	0	0	0	0	0	6.59103	0	0	0	0	0	0	0	0	0	0
2	TREM2	0	0	0	2.88228	0	0	0	0	0	0	0	0	0	0	0	0	0	0	0	2.31072	0	0	0	0	0	3.36956	0	0	0	0	1.48739
4	TSLP	8.8998	8.51945	9.17052	9.16264	8.80987	9.15231	9.48028	9.18923	9.16927	9.51991	8.98262	9.30995	11.3885	11.2391	11.2705	11.1377	11.2825	11.2707	11.2683	11.2473	11.0568	11.2747	11.2442	11.2475	11.1849	11.2047	11.067	11.152	11.162	11.1795	11.1899
3	VCAM1	0	0	0	0	0	0	0	0	0	0	0	0	0	3.30599	0	0	0	0	0	2.60957	0	0	0	0	0	0	0	0	0	0	0
3	VEGFA	13.6362	14.384	14.4142	12.7207	13.4624	13.5295	12.8033	13.7417	13.901	13.58	13.9132	13.7703	13.1153	14.3127	12.8174	14.5516	13.4614	13.8123	14.1516	15.832	13.5416	13.2395	13.3178	14.0093	12.923	12.7057	12.8888	14.1535	13.5433	13.5736	14.758
3	VEGFC	13.026	13.1175	12.7829	12.1298	12.2198	12.6864	11.9497	12.5945	12.5142	13.9514	12.9496	13.049	12.2088	13.5443	12.1481	13.9458	12.8519	13.8134	13.2561	15.6938	13.3758	12.826	12.9527	13.8472	13.1413	12.724	12.9958	14.7484	12.7824	12.7212	14.8726
3	VEGFD	6.91081	6.88322	5.97228	5.73499	6.66744	6.85167	5.41752	6.42772	6.38467	7.12163	6.83757	7.00495	6.9083	6.78812	6.11131	5.81675	6.77901	7.94393	6.49388	8.42875	8.38929	6.55022	6.23566	7.65698	6.57418	6.07164	6.47649	6.87763	6.8789	6.76208	8.02013
3	VSNL1	10.7996	10.6466	10.551	8.33227	10.6817	10.4246	9.15854	10.6478	10.6359	10.4435	10.5281	10.4602	10.9326	11.3353	10.481	13.3088	12.0048	16.3284	12.0083	20.4509	12.5992	11.49	11.6151	13.5707	12.153	11.1743	11.5689	20.2392	11.8441	11.5139	19.9052
1	VSTM1	6.98064	6.40889	6.8493	5.39899	5.43796	5.74432	7.12044	6.67039	6.64677	5.97585	6.51293	5.73134	10.3432	4.88075	7.91045	5.45819	8.69632	4.98536	5.77488	10.3613	6.85227	6.18215	6.54812	6.28887	6.05391	5.44927	5.68308	7.99674	5.215	6.08904	8.99735
4	WNT16	11.4154	11.2717	11.0851	12.0479	11.667	11.5366	11.7368	11.7468	11.5986	11.6514	11.0255	11.1843	13.4724	13.8997	13.1565	12.7179	14.9514	14.4097	14.3859	14.6074	14.2837	13.6996	13.6168	13.9161	13.3668	12.9399	12.9118	12.9951	14.0567	14.5178	14.2472
4	WNT7A	9.9534	7.738	10.0091	6.36045	6.44224	6.4131	6.17908	6.26124	6.57944	6.23022	5.77824	6.5931	9.48583	9.81402	8.14346	9.32139	10.9764	12.5205	11.1127	10.7431	9.36836	9.02513	9.12167	9.98056	8.79268	8.55765	8.56181	10.3033	9.74667	9.71448	11.8764

[truncated: 4 more sheets: Fig 6A, Fig 6B, Fig 6C, Fig 7]
